# Supplementary material for: Pulcherriminic acid modulates iron availability and protects against oxidative stress during microbial interactions
Source: Nat Commun. 2023 May 3;14:2536. doi: 10.1038/s41467-023-38222-0 (PMC10156857; doi:10.1038/s41467-023-38222-0)
Supplement: Supplementary file 4 — Source Data [file 41467_2023_38222_MOESM4_ESM.xlsx]

## Sheet: Fig.1C
FACS
FITC-A
Bin	PyvmC-yfp			Pf-5			WCS365			WCS358
0.18	0	0	0	0	0	0	0	0	0	0	0	0
0.19	0	0	0	0	0	0	0	0	0	0	0	0
0.21	0	0	0	0	0	0	0	0	0	0	0	0
0.23	0	0	0	0	0	0	0	0	0	0	0	0
0.25	0	0	0	0	0	0	0	0	0	0	0	0
0.28	0	0	0	0	0	0	0	0	0	0	0	0
0.3	0	0	0	0	0	0	0	0	0	0	0	0
0.33	0	0	0	0	0	0	0	0	0	0	0	0
0.36	0	0	0	0	0	0	0	0	0	0	0	0
0.4	0	0	0	0	0	0	0	0	0	0	0	0
0.43	0	0	0	0	0	0	0	0	0	0	0	0
0.47	0	0	0	0	0	0	0	0	0	0	0	0
0.52	0	0	0	0	0	0	0	0	0	0	0	0
0.57	0	0	0	0	0	0	0	0	0	0	0	0
0.62	0	0	0	0	0	0	0	0	0	0	0	0
0.68	0	0	0	0	0	0	0	0	0	0	0	0
0.74	0	0	0	0	0	0	0	0	0	0	0	0
0.81	0	0	0	0	0	0	0	0	0	0	0	0
0.88	0	0	0	0	0	0	0	0	0	0	0	0
0.97	92	55	45	70	46	42	74	61	54	77	58	48
1.06	0	0	0	0	0	0	0	0	0	0	0	0
1.16	0	0	0	0	0	0	0	0	0	0	0	0
1.26	0	0	0	0	0	0	0	0	0	0	0	0
1.38	0	0	0	0	0	0	0	0	0	0	0	0
1.51	0	0	0	0	0	0	0	0	0	0	0	0
1.65	0	0	0	0	0	0	0	0	0	0	0	0
1.81	0	0	0	0	0	0	0	0	0	0	0	0
1.98	84	51	55	65	35	42	88	75	49	68	60	57
2.16	0	0	0	0	0	0	0	0	0	0	0	0
2.36	0	0	0	0	0	0	0	0	0	0	0	0
2.58	0	0	0	0	0	0	0	0	0	0	0	0
2.83	0	0	0	0	0	0	0	0	0	0	0	0
3.09	86	78	53	75	44	42	68	66	51	71	65	55
3.38	0	0	0	0	0	0	0	0	0	0	0	0
3.69	0	0	0	0	0	0	0	0	0	0	0	0
4.04	95	50	52	65	44	48	76	69	61	75	58	62
4.42	0	0	0	0	0	0	0	0	0	0	0	0
4.83	79	69	71	69	64	48	87	66	62	78	71	77
5.28	0	0	0	0	0	0	0	0	0	0	0	0
5.78	97	66	63	62	57	33	81	68	72	102	71	65
6.32	0	0	0	0	0	0	0	0	0	0	0	0
6.91	93	88	0	71	33	0	80	72	0	106	83	0
7.55	0	0	0	0	0	0	0	0	0	0	0	0
8.26	0	0	76	0	17	49	0	0	77	0	0	65
9.03	121	63	67	59	62	43	104	92	83	77	95	58
9.87	101	101	69	70	53	35	92	90	76	86	93	78
10.8	125	81	54	89	56	47	104	94	87	102	110	96
11.81	109	88	78	59	77	45	116	103	79	109	98	93
12.91	108	101	70	61	48	41	109	92	95	114	106	95
14.12	142	91	100	62	58	48	88	91	112	110	93	102
15.44	112	92	73	70	60	47	125	103	89	110	106	95
16.88	138	108	96	72	36	42	110	103	101	123	125	101
18.46	259	233	203	141	101	98	257	240	206	261	227	220
20.18	334	198	213	158	120	100	277	282	239	282	288	269
22.07	299	239	132	130	86	47	296	315	132	272	272	131
24.13	154	139	261	75	76	88	164	149	253	151	169	303
26.39	313	293	264	130	87	91	295	318	308	315	309	289
28.86	508	428	490	163	163	134	485	532	513	471	531	482
31.55	351	162	169	67	61	42	374	192	162	308	204	191
34.5	564	733	716	203	181	167	606	830	742	685	831	742
37.73	600	564	378	152	106	74	635	715	404	641	647	431
41.26	647	588	840	135	171	137	747	767	896	665	757	955
45.12	922	875	687	176	145	110	1007	1134	809	1002	1050	829
49.33	742	803	1151	123	134	131	886	922	1148	798	839	1108
53.95	1291	1110	1217	149	144	122	1552	1380	1283	1476	1297	1315
58.99	1188	1529	1720	106	140	125	1413	1841	1825	1324	1756	1694
64.5	1679	1779	1884	124	139	119	1847	1980	2051	1798	1889	1881
70.53	2126	1735	2074	133	147	97	2472	2260	2183	2197	2059	2074
77.13	2193	2327	2574	138	154	100	2735	2817	2748	2302	2650	2653
84.34	2793	2842	3177	125	183	118	3252	3488	3493	2950	3151	3302
92.22	2879	3428	3466	117	194	116	3361	4023	3641	3079	3467	3369
100.84	3263	3115	3765	157	202	139	3805	3667	4193	3415	3793	4036
110.27	3603	3888	4121	159	272	151	3910	4444	4501	3543	4221	4258
120.58	3475	4027	3959	205	331	146	4283	4621	4218	4132	4401	4086
131.85	3572	3320	4137	245	307	178	3962	3766	4425	3717	3450	4212
144.18	3456	3904	3961	288	513	193	3980	4462	4294	3586	4041	3961
157.66	3517	3480	4078	390	583	224	3983	3579	4222	3482	3338	4025
172.4	3128	3431	3669	486	764	302	3317	3408	3507	3253	3359	3343
188.52	2738	3052	2973	564	872	330	2729	2860	2969	2697	2676	3114
206.14	2306	2465	2590	749	958	413	2162	2262	2508	2204	2293	2465
225.41	1873	2087	2242	943	1232	546	1897	1811	2043	1964	1916	2107
246.49	1596	1797	1798	1115	1422	742	1487	1602	1652	1576	1499	1785
269.53	1369	1454	1418	1436	1812	923	1225	1198	1255	1294	1261	1446
294.73	975	1182	1124	1718	2050	1162	952	918	1025	1059	1076	1134
322.28	810	978	952	1963	2231	1479	714	721	800	867	759	888
352.41	631	754	666	2323	2467	1804	523	516	541	698	615	710
385.36	500	562	513	2432	2794	2159	386	402	444	496	481	515
421.39	383	389	441	2993	3137	2722	293	299	299	381	348	397
460.78	247	302	303	3101	3297	3069	213	215	216	281	274	307
503.86	164	221	213	3298	3669	3438	157	149	152	229	183	212
550.97	129	137	159	3644	3768	4042	124	116	136	154	115	154
602.48	117	138	103	3793	3722	4173	81	68	77	93	89	105
658.8	88	86	70	3738	3655	4408	37	70	64	70	51	74
720.39	55	49	56	3609	3611	4537	35	48	45	46	39	69
787.74	29	36	39	3402	3320	4375	19	23	27	35	38	33
861.38	22	25	21	3115	2994	4310	17	13	21	16	13	17
941.91	16	12	13	2752	2641	3712	12	13	13	16	18	14
1029.97	14	11	13	2491	2175	3367	8	12	5	10	7	9
1126.26	4	8	5	1911	1697	2787	1	4	7	3	5	8
1231.56	5	4	3	1521	1298	2231	1	5	5	1	2	3
1346.69	2	3	2	1137	961	1729	1	1	3	3	4	3
1472.59	2	1	3	777	670	1191	1	2	1	2	1	2
1610.26	1	0	2	575	459	870	1	0	0	1	1	2
1760.81	1	0	2	364	330	536	0	1	0	0	0	0
1925.42	0	1	1	284	201	376	0	0	1	0	0	1
2105.43	0	0	2	172	144	253	0	0	0	0	0	0
2302.26	0	0	0	136	105	167	0	0	0	0	0	0
2517.5	0	0	0	91	62	141	0	0	0	0	0	0
2752.86	0	0	0	62	36	76	0	0	0	0	0	0
3010.21	0	0	0	57	40	63	0	0	1	0	0	0
3291.64	0	0	0	37	26	49	0	0	0	0	0	0
3599.37	0	0	0	34	22	44	0	0	0	0	0	0
3935.87	0	0	0	15	19	37	0	0	0	0	0	0
4303.83	0	0	0	14	10	27	0	0	0	0	0	0
4706.19	0	0	0	5	12	15	0	0	0	0	0	0
5146.16	0	0	0	10	6	12	0	0	0	0	0	0
5627.27	0	0	0	6	6	16	0	0	0	0	0	0
6153.35	0	0	0	11	3	10	0	0	0	0	0	0
6728.62	0	0	0	5	3	4	0	0	0	0	0	0
7357.67	0	0	0	0	4	2	0	0	0	0	0	0
8045.54	0	0	0	3	2	7	0	0	0	0	0	0
8797.7	0	0	0	1	0	2	0	0	0	0	0	0
9620.19	0	0	0	0	0	1	0	0	0	0	0	0
10519.6	0	0	0	0	0	1	0	0	0	0	0	0
11503	0	0	0	0	0	1	0	0	0	0	0	0
12578.4	0	0	0	0	0	2	0	0	0	0	0	0
13754.4	0	0	0	0	0	0	0	0	0	0	0	0
15040.2	0	0	0	0	0	0	0	0	0	0	0	0

## Sheet: Fig.1D
FACS
% of gated cells (YFP+)
	Conditions					Statistical analysis
	PyvmC-yfp	+ 365	+ 358	+ Pf-5		Conditions	P values
	31.76	28.74	31.05	90.64		PyvmC-yfp vs. + 365	0.013589
	34.07	28.22	29.74	91.06		PyvmC-yfp vs. + 358	0.21029
	32.79	29.62	31.53	93.78		PyvmC-yfp vs. + Pf-5	4.525e-12
Mean	32.8733	28.86	30.7733	91.8267		+ 365 vs. + 358	0.271042
SD	1.15725	0.707672	0.926517	1.70462		+ 365 vs. + Pf-5	1.108e-12
						+ 358 vs. + Pf-5	2.178e-12

## Sheet: Fig.2A
Fig.2A	MSgg
	OD600						OD600						Statistical analysis (OD600)
Time (h)	WT 1	WT 2	WT 3	Mean	SD		yvmC 1	yvmC 2	yvmC 3	Mean	SD		P values
24	4.25	4.09	4.1	4.14667	0.0896289		4.88	4.86	4.86	4.86667	0.011547		0.0181623
48	13.82	13.34	13.06	13.4067	0.384361		12.85	13.2	13.07	13.04	0.176918		0.65972
72	16.18	16.38	16.07	16.21	0.157162		17.27	16.52	16.22	16.67	0.540833		0.724918
96	18.38	18.13	18.11	18.2067	0.150444		18.66	18.46	18.13	18.4167	0.267644		0.783394
	CFU						CFU						Statistical analysis (CFU)
Time (h)	WT 1	WT 2	WT 3	Mean	SD		yvmC 1	yvmC 2	yvmC 3	Mean	SD		P values
24	690000000	820000000	810000000	7.73333e+08	7.23418e+07		930000000	780000000	730000000	8.13333e+08	1.04083e+08		0.978491
48	5500000000	4500000000	5000000000	5000000000	500000000		4600000000	3900000000	4700000000	4400000000	4.3589e+08		0.577045
72	7000000000	7600000000	6400000000	7000000000	600000000		9600000000	8300000000	7100000000	8.33333e+09	1.25033e+09		0.587122
96	11500000000	6500000000	6500000000	8.16667e+09	2.88675e+09		7600000000	9650000000	9950000000	9.06667e+09	1.279e+09		0.986343

## Sheet: Fig.2B
Fig.2B	MS
	OD600						OD600						Statistical analysis (OD600)
Time (h)	WT 1	WT 2	WT 3	Mean	SD		yvmC 1	yvmC 2	yvmC 3	Mean	SD		P values
24	2.06	2.3	2.17	2.17667	0.120139		2.33	2.29	2.39	2.33667	0.0503322		0.437519
48	6.28	6.69	6.8	6.59	0.274044		6.78	7.2	6.97	6.98333	0.210317		0.412736
72	8.4	8.44	8.9	8.58	0.277849		9.8	10.94	10.3	10.3467	0.571431		0.0719325
96	10.22	9.68	9	9.63333	0.611337		8.44	8.34	8.24	8.34	0.1		0.230878
	CFU						CFU						Statistical analysis (CFU)
Time (h)	WT 1	WT 2	WT 3	Mean	SD		yvmC 1	yvmC 2	yvmC 3	Mean	SD		P values
24	710000000	710000000	690000000	7.03333e+08	1.1547e+07		700000000	620000000	1030000000	7.83333e+08	2.17332e+08		0.971513
48	1800000000	2000000000	1900000000	1900000000	100000000		2200000000	3100000000	2300000000	2.53333e+09	4.93288e+08		0.481461
72	3600000000	1500000000	2600000000	2.56667e+09	1.0504e+09		2800000000	3200000000	2300000000	2.76667e+09	4.50925e+08		0.997806
96	2200000000	3100000000	2500000000	2600000000	4.58258e+08		2900000000	2200000000	2600000000	2.56667e+09	3.51188e+08		0.999969

## Sheet: Fig.2C
Fig.2C	MSgg
	OD600						OD600						Statistical analysis (OD600)
Time (h)	WT / Pf-5 1	WT / Pf-5 2	WT / Pf-5 3	Mean	SD		yvmC / Pf-5 1	yvmC / Pf-5 2	yvmC / Pf-5 3	Mean	SD		P values
24	3.91	3.79	3.54	3.74667	0.188768		4.35	4.18	4.05	4.19333	0.150444		0.133111
48	10.27	9.54	10.22	10.01	0.407799		5.38	4.94	5.98	5.43333	0.522047		0.00153664
72	11.67	11.03	12.08	11.5933	0.529182		6.26	4.66	5.52	5.48	0.80075		0.0032089
96	11.86	9.06	10.98	10.6333	1.43183		4.14	3.83	5.86	4.61	1.09357		0.0215082
	CFU						CFU						Statistical analysis (CFU)
Time (h)	WT / Pf-5 1	WT / Pf-5 2	WT / Pf-5 3	Mean	SD		yvmC / Pf-5 1	yvmC / Pf-5 2	yvmC / Pf-5 3	Mean	SD		P values
24	71000000	66000000	62000000	6.63333e+07	4.50925e+06		240000000	190000000	180000000	2.03333e+08	3.21455e+07		0.0638684
48	400000000	430000000	390000000	4.06667e+08	2.08167e+07		360000000	250000000	270000000	2.93333e+08	5.85947e+07		0.236909
72	600000000	550000000	570000000	5.73333e+08	2.51661e+07		330000000	240000000	290000000	2.86667e+08	4.50925e+07		0.00790788
96	400000000	350000000	430000000	3.93333e+08	4.04145e+07		200000000	140000000	200000000	180000000	3.4641e+07		0.00981371

## Sheet: Fig.2D
Fig.2D	MS
	OD600						OD600						Statistical analysis (OD600)
Time (h)	WT / Pf-5 1	WT / Pf-5 2	WT / Pf-5 3	Mean	SD		yvmC / Pf-5 1	yvmC / Pf-5 2	yvmC / Pf-5 3	Mean	SD		P values
24	1.31	1.34	1.48	1.37667	0.0907377		1.16	1.28	1.38	1.27333	0.110151		0.731856
48	1.72	1.68	1.62	1.67333	0.0503322		0.98	0.92	1.15	1.01667	0.119304		0.0186301
72	2.38	2.05	2.75	2.39333	0.35019		1.49	1.12	1.37	1.32667	0.188768		0.0695536
96	1.98	1.8	2	1.92667	0.110151		0.376	0.268	0.31	0.318	0.0544426		0.000893081
	CFU						CFU						Statistical analysis (CFU)
Time (h)	WT / Pf-5 1	WT / Pf-5 2	WT / Pf-5 3	Mean	SD		yvmC / Pf-5 1	yvmC / Pf-5 2	yvmC / Pf-5 3	Mean	SD		P values
24	590000000	550000000	530000000	5.56667e+08	3.05505e+07		520000000	570000000	420000000	5.03333e+08	7.63763e+07		0.971513
48	760000000	660000000	580000000	6.66667e+08	9.0185e+07		480000000	310000000	300000000	3.63333e+08	1.0116e+08		0.481461
72	890000000	800000000	800000000	830000000	5.19615e+07		570000000	550000000	540000000	5.53333e+08	1.52753e+07		0.997806
96	800000000	840000000	750000000	7.96667e+08	4.50925e+07		55000000	54000000	73000000	6.06667e+07	1.06927e+07		0.999969

## Sheet: Fig.3A
Fig 3A
Total Fe concentration
MSgg medium 48 h	n (number of biofilms)	56Fe (µg/L)	Dilution factor	56Fe (g/L)	M (Fe)	Biofilms weight (mg)	M per mg of wet biofilm	Mean	SD		Statistical analysis (MSgg)
WT	1	23.31	466.2	0.0004662	8.33542e-06	26.92	3.09637e-07	2.92502e-07	2.47254e-08		Conditions	P values
	2	22.42	448.4	0.0004484	8.01716e-06	30.35	2.64157e-07				WT vs. WT / Pf-5	2.1162e-06
	3	24.07	481.4	0.0004814	8.60719e-06	28.34	3.03712e-07				WT vs. ∆yvmC	0.0299055
WT / Pf-5	1	27.57	551.4	0.0005514	9.85875e-06	11.51	8.56538e-07	8.46288e-07	8.10914e-08		WT vs. ∆yvmC/Pf-5	0.873791
	2	25.14	502.8	0.0005028	8.98981e-06	11.82	7.60559e-07				WT / Pf-5 vs. ∆yvmC	3.61282e-07
	3	31.01	620.2	0.0006202	1.10889e-05	12.03	9.21767e-07				WT / Pf-5 vs. ∆yvmC/Pf-5	3.14612e-06
yvmC	1	13.11	262.2	0.0002622	4.688e-06	29.94	1.5658e-07	1.58474e-07	3.31427e-09		∆yvmC vs. ∆yvmC/Pf-5	0.0108849
	2	13.19	263.8	0.0002638	4.71661e-06	30.13	1.56542e-07
	3	14.17	283.4	0.0002834	5.06705e-06	31.22	1.62301e-07
yvmC / Pf-5	1	8.115	162.3	0.0001623	2.90184e-06	10.29	2.82006e-07	3.20696e-07	3.54457e-08
	2	10.38	207.6	0.0002076	3.71178e-06	11.3	3.28476e-07
	3	9.282	185.64	0.00018564	3.31915e-06	9.44	3.51605e-07

## Sheet: Fig.3B
Fig. 3B
Total Fe concentration
MS medium 48 h	n (number of biofilms)	56Fe (µg/L)	Dilution factor	56Fe (g/L)	M (Fe)	Biofilms weight (mg)	M per mg of wet biofilm	Mean	SD		Statistical analysis (MS)
WT	1	10.32	206.4	0.0002064	3.69033e-06	8.53	4.32629e-07	4.77866e-07	4.54778e-08		Conditions	P values
	2	11.45	229	0.000229	4.0944e-06	7.82	5.23581e-07				WT vs. WT / Pf-5	0.00693405
	3	10.6	212	0.000212	3.79045e-06	7.94	4.77387e-07				WT vs. ∆yvmC	0.557847
WT / Pf-5	1	12.66	253.2	0.0002532	4.52709e-06	5.96	7.59578e-07	8.16499e-07	1.11011e-07		WT vs. ∆yvmC/Pf-5	0.158277
	2	11.7	234	0.000234	4.1838e-06	4.43	9.44425e-07				WT / Pf-5 vs. ∆yvmC	0.0424396
	3	13.28	265.6	0.0002656	4.74879e-06	6.37	7.45493e-07				WT / Pf-5 vs. ∆yvmC/Pf-5	0.179218
yvmC	1	18.68	373.6	0.0003736	6.67978e-06	10.29	6.49152e-07	5.7599e-07	7.43576e-08		∆yvmC vs. ∆yvmC/Pf-5	0.73892
	2	14.99	299.8	0.0002998	5.36027e-06	10.71	5.00492e-07
	3	18.34	366.8	0.0003668	6.5582e-06	11.34	5.78324e-07
yvmC / Pf-5	1	11.01	220.2	0.0002202	3.93706e-06	7.31	5.38586e-07	6.50469e-07	1.07628e-07
	2	10.68	213.6	0.0002136	3.81906e-06	5.07	7.53266e-07
	3	11.62	232.4	0.0002324	4.15519e-06	6.3	6.59555e-07

## Sheet: Fig.3E
B-galactosidase assay
Medium
MSgg at 48 h
Strains	OD600 (nm)	Dilution	Volume (mL)	Start (h:m:s)			end (h:m:s)			Time (s)	Time(min)	OD420 (nm)	OD550 (nm)	U Miller (A420/min/mL of cell/OD600)	Mean	SD		Statistical analysis
WT	7.32	1:20	0.025	0	0	0	0	34	0	2040	34	0.1052	0.0129	13.2795	16.379	2.7042		Conditions	P values
	7.72	1:20	0.025	0	0	10	0	34	10	2040	34	0.1373	0.01	18.2566				WT vs. ΔyvmC	0.01268
	7.64	1:20	0.025	0	0	20	0	34	20	2040	34	0.1381	0.0136	17.6009				WT vs. WT / Pf-5	9.2449e-05
yvmC	7.76	1:20	0.025	0	1	0	1	7	0	3960	66	0.0563	0.0154	2.29225	2.17078	0.110576		WT vs. ΔyvmC / Pf-5	0.313867
	8.24	1:20	0.025	0	1	10	1	7	10	3960	66	0.0564	0.0161	2.07598				ΔyvmC vs. WT / Pf-5	5.15292e-06
	8.6	1:20	0.025	0	1	20	1	7	20	3960	66	0.0593	0.0165	2.14412				ΔyvmC vs. ΔyvmC / Pf-5	0.16743
WT / Pf-5	4.8	1:20	0.025	0	0	30	0	34	30	2040	34	0.1862	0.0105	41.1336	46.4863	7.786		WT / Pf-5 vs. ΔyvmC / Pf-5	2.26707e-05
	4.64	1:20	0.025	0	0	40	0	34	40	2040	34	0.1932	0.0137	42.9069
	4.88	1:20	0.025	0	0	50	0	34	50	2040	34	0.2493	0.0111	55.4183
yvmC / Pf-5	3.44	1:20	0.025	0	1	30	1	7	30	3960	66	0.0716	0.0089	9.87051	10.0808	0.743181
	3.56	1:20	0.025	0	1	40	1	7	40	3960	66	0.0689	0.0076	9.46544
	3.48	1:20	0.025	0	1	50	1	7	50	3960	66	0.0782	0.0089	10.9065
	WT	yvmC	WT / Pf-5	yvmC / Pf-5	OD
	1	2	3	4		BLANK 420	0.0561
A	0.1613	0.1124	0.2423	0.1277	420	BLANK 550	0.0446
	0.0575	0.06	0.0551	0.0535	550
B	0.1934	0.1125	0.2493	0.125	420
	0.0546	0.0607	0.0583	0.0522	550
C	0.1942	0.1154	0.3054	0.1343	420
	0.0582	0.0611	0.0557	0.0535	550
						0.183	7.32	7.32
						0.193	7.72	7.72
						0.191	7.64	7.64
						0.12	4.8	4.8
						0.116	4.64	4.64
						0.122	4.88	4.88
						0.194	7.76	7.76
						0.206	8.24	8.24
						0.215	8.6	8.6
						0.086	3.44	3.44
						0.089	3.56	3.56
						0.087	3.48	3.48
						0.188	7.52	7.52
						0.188	7.52	7.52
						0.189	7.56	7.56
						0.105	4.2	4.2
						0.103	4.12	4.12
						0.109	4.36	4.36

## Sheet: Fig.3F
B-galactosidase assay
Medium
MS at 24 h
Strains	OD600 (nm)	Dilution	Volume (mL)	Start (h:m:s)			end (h:m:s)			Time (s)	Time(min)	OD420 (nm)	OD550 (nm)	U Miller (A420/min/mL of cell/OD600)	Mean	SD		Statistical analysis
WT	2.53	1:2	0.25	0	0	0	0	31	10	1870	31.1667	0.143633	0.0701667	1.05726	1.0621	0.0266057		Conditions	P values
	2.56	1:2	0.25	0	0	10	0	31	50	1900	31.6667	0.147333	0.0721667	1.03824				WT vs. ΔyvmC	0.891778
	2.49	1:2	0.25	0	0	20	0	32	30	1930	32.1667	0.137633	0.0661667	1.09079				WT vs. WT / Pf-5	4.73047e-05
yvmC	2.7	1:2	0.25	0	0	30	0	34	30	2040	34	0.109433	0.0504667	0.920116	0.974984	0.0679641		WT vs. ΔyvmC / Pf-5	0.597004
	2.62	1:2	0.25	0	0	40	0	34	40	2040	34	0.100633	0.0453667	0.953824				ΔyvmC vs. WT / Pf-5	2.81356e-05
	2.61	1:2	0.25	0	0	50	0	34	50	2040	34	0.0997333	0.0436667	1.05101				ΔyvmC vs. ΔyvmC / Pf-5	0.936277
WT / Pf-5	2.02	1:2	0.25	0	1	30	0	31	30	1800	30	0.131833	0.0529667	2.58361	2.26576	0.285458		WT / Pf-5 vs. ΔyvmC / Pf-5	1.88242e-05
	1.98	1:2	0.25	0	1	40	0	32	10	1830	30.5	0.129133	0.0562667	2.03124
	1.72	1:2	0.25	0	1	50	0	32	50	1860	31	0.113033	0.0479667	2.18242
yvmC / Pf-5	1.8	1:2	0.25	0	2	0	0	36	40	2080	34.6667	0.0683333	0.0311667	0.884081	0.903852	0.0664348
	1.7	1:2	0.25	0	2	10	0	36	50	2080	34.6667	0.0637333	0.0292667	0.849548
	1.76	1:2	0.25	0	2	20	0	37	0	2080	34.6667	0.0591333	0.0252667	0.977928
	WT	yvmC	WT / Pf-5	yvmC / Pf-5	OD
	1	2	5	6		BLANK 420	0.0570667
A	0.2007	0.1665	0.1889	0.1254	420	BLANK 550	0.0449333
	0.1151	0.0954	0.0979	0.0761	550
B	0.2044	0.1577	0.1862	0.1208	420
	0.1171	0.0903	0.1012	0.0742	550
C	0.1947	0.1568	0.1701	0.1162	420
	0.1111	0.0886	0.0929	0.0702	550

[truncated: 17 more sheets: Fig.4B, Fig.4C, Fig.4D, Fig.5A, Fig.5B, Fig.6A, Fig.6B, Fig.6C, Fig.S1b, Fig.S1c, Fig.S2b, Fig.S3, Fig.S4c, Fig.S5, Fig.S7, Fig.S8, Fig.S9]
